# Supplementary material for: Best Practice Recommendations for the Assessment, Prevention and Treatment of Vitamin D Deficiency in Türkiye: A 2026 Update in a Setting with Limited Mandatory Food Fortification
Source: Nutrients. 2026 May 22;18(11):1665. doi: 10.3390/nu18111665 (PMC13257591; doi:10.3390/nu18111665)
Supplement: Supplementary file 1 [file nutrients-18-01665-s001.zip]

Archive with 1 entries (1 files):
- nutrients-4301669-supplementary.pdf
